# Supplementary material for: Impact of Climate and Slope Aspects on the Composition of Soil Bacterial Communities Involved in Pedogenetic Processes along the Chilean Coastal Cordillera
Source: Microorganisms. 2022 Apr 20;10(5):847. doi: 10.3390/microorganisms10050847 (PMC9143490; doi:10.3390/microorganisms10050847)
Supplement: Supplementary file 1 [file microorganisms-10-00847-s001.zip]

Archive with 1 entries (1 files):
- microorganisms-1653566-supplementary.pdf
